# Supplementary material for: Rare Earth Doped ZnO Nanoparticles as Spintronics and Photo Catalyst for Degradation of Pollutants
Source: Molecules. 2023 Mar 21;28(6):2838. doi: 10.3390/molecules28062838 (PMC10058257; doi:10.3390/molecules28062838)
Supplement: Supplementary file 1 [file molecules-28-02838-s001.zip]

Archive with 6 entries (6 files):
- W-H@R-ZNO_raw data
- ethics2785 - raw data.xlsx
- Graph1-ZnO.png
- Graph2-Nd-ZnO.png
- Graph3-Dy-ZnO.png
- Graph4-Sm-ZnO.png
