# Supplementary material for: Rare Earth Doped ZnO Nanoparticles as Spintronics and Photo Catalyst for Degradation of Pollutants
Source: Molecules. 2023 Mar 21;28(6):2838. doi: 10.3390/molecules28062838 (PMC10058257; doi:10.3390/molecules28062838)
Supplement: Supplementary file 1 [file molecules-28-02838-s001.zip › ethics2785 - raw data.xlsx]

## Sheet: Sheet1
ZnO(THETA)	FWHM	COSTHETA	SINTHETA	BETACOSTHETA	ND(THETA)	FWHM	COSTHETA	SINTHETA	BETACOSTHETA	DY(THETA)	FWHM	COSTHETA	SINTHETA	BETACOSTHETA	SM(THETA)	FWHM	COSTHETA	SINTHETA	BETACOSTHETA
0.2776	0.004843	0.961715	1.0962	0.004657	0.27775	0.004845	0.961674	1.09678	0.004659	0.27821	0.004853	0.961548	1.09854	0.004667	0.27798	0.004849	0.961612	1.09766	0.004663
0.30047	0.005242	0.955196	1.18389	0.005007	0.30056	0.005243	0.955172	1.18421	0.005008	0.30079	0.005247	0.955102	1.18511	0.005012	0.3006	0.005244	0.95516	1.18436	0.005009
0.31659	0.005523	0.950303	1.24531	0.005248	0.3165	0.005521	0.950331	1.24496	0.005247	0.31688	0.005528	0.950212	1.24642	0.005253	0.31649	0.005521	0.950332	1.24495	0.005247
0.41511	0.007241	0.915074	1.61315	0.006626	0.41515	0.007242	0.915056	1.6133	0.006626	0.41555	0.007249	0.914894	1.61477	0.006632	0.41538	0.007246	0.914963	1.61415	0.00663
0.49428	0.008622	0.880312	1.89758	0.00759	0.4943	0.008623	0.880303	1.89765	0.00759	0.49478	0.008631	0.880075	1.89934	0.007596	0.49453	0.008627	0.880192	1.89847	0.007593
0.54872	0.009572	0.853191	2.08639	0.008167	0.54867	0.009571	0.853219	2.08621	0.008166	0.54899	0.009577	0.853054	2.08729	0.008169	0.54878	0.009573	0.85316	2.08659	0.008167
